# Supplementary material for: Comparative Analysis of Preference in Contemporary and Earlier Texts Using Entropy Measures
Source: Entropy (Basel). 2023 Mar 10;25(3):486. doi: 10.3390/e25030486 (PMC10048171; doi:10.3390/e25030486)
Supplement: Supplementary file 1 [file entropy-25-00486-s001.zip]

Archive with 1 entries (1 files):
- entropy-2234510-supplementary.pdf
